# Supplementary material for: High Angiotensin-Converting Enzyme and Low Carboxypeptidase N Serum Activity Correlate with Disease Severity in COVID-19 Patients
Source: J Pers Med. 2022 Mar 5;12(3):406. doi: 10.3390/jpm12030406 (PMC8949860; doi:10.3390/jpm12030406)
Supplement: Supplementary file 1 [file jpm-12-00406-s001.zip]

Archive with 1 entries (1 files):
- jpm-1551673-supplementary.pdf
